# Supplementary material for: Verification of a Rapid Analytical Method for the Qualitative Detection of Listeria spp. and Listeria monocytogenes by a Real-Time PCR Assay according to EN UNI ISO 16140-3:2021
Source: Pathogens. 2024 Feb 4;13(2):141. doi: 10.3390/pathogens13020141 (PMC10892580; doi:10.3390/pathogens13020141)
Supplement: Supplementary file 1 [file pathogens-13-00141-s001.zip]

Archive with 1 entries (1 files):
- pathogens-2839535-supplementary.xlsx
