# Supplementary material for: Verification of a Rapid Analytical Method for the Qualitative Detection of Listeria spp. and Listeria monocytogenes by a Real-Time PCR Assay according to EN UNI ISO 16140-3:2021
Source: Pathogens. 2024 Feb 4;13(2):141. doi: 10.3390/pathogens13020141 (PMC10892580; doi:10.3390/pathogens13020141)
Supplement: Supplementary file 1 [file pathogens-13-00141-s001.zip › pathogens-2839535-supplementary.xlsx]

## Sheet: Ct implementation 
IMPLEMENTATION VERIFICATION
			Internal control	Listera spp.	L. monocytogenes
SAMPLE	extraction	RT-PCR replicate	VIC Ct value	ROX Ct value	Cy5 Ct value	Cy5 Ct value (threshold 15)
milk powder sample 1	1	1	27.31	26.82	25	27.71
		2	27.98	27.03	25.45	27.71
		3	27.01	26.83	25.35	27.66
	2	1	30.81	22.69	20.52	23.15
		2	30.18	22.54	21.1	23.46
		3	29.45	22.5	21.23	23.82
	3	1	29.72	22.94	21.6	24.35
		2	31.75	23.35	22.26	24.98
		3	28.9	23.28	21.89	24.38
milk powder sample 2	1	1	28.16	29.32	27.85	29.41
		2	27.18	29.73	27.76	29.65
		3	27.68	29.42	27.66	29.44
	2	1	27.37	29.48	27.19	29.14
		2	27.47	29.71	27.51	29.31
		3	28.14	29.48	27.78	29.38
	3	1	27.3	29.31	27.46	29.3
		2	27.53	29.86	27.91	29.62
		3	27.13	29.5	27.93	29.68
milk powder sample 3	1	1	no Ct	20.3	19.44	20.83
		2	36.96	20.26	19.35	21.2
		3	no Ct	20.57	18.98	21.04
	2	1	no Ct	17.81	17.05	18.92
		2	no Ct	18.38	16.74	18.74
		3	no Ct	17.63	15.93	18.29
	3	1	17.76	17.36	16.57	18.66
		2	no Ct	17.71	16.37	18.49
		3	no Ct	18.16	17.22	19.04
milk powder sample 4	1	1	27.09	27.55	25.71	27.57
		2	27.63	27.7	26.34	28.01
		3	27.06	27.44	25.64	27.61
	2	1	27.41	27.02	24.99	27.04
		2	27.32	26.61	25.14	27.2
		3	27.81	26.62	25.43	27.28
	3	1	27.6	26.62	25.38	27.27
		2	26.66	27.1	25.21	27.24
		3	27.62	27.4	25.9	27.65			VIC	ROX	Cy5
milk powder sample 5	1	1	28.85	no Ct	no Ct	no Ct		retest estratti Sample 5: si conferma negativo.	29.38	no Ct	no Ct
		2	28.9	no Ct	no Ct	no Ct			28.57	no Ct	no Ct
		3	29.05	no Ct	no Ct	no Ct			28.92	no Ct	no Ct
	2	1	28.83	no Ct	no Ct	no Ct			29.02	no Ct	no Ct
		2	28.7	no Ct	no Ct	no Ct			29.2	no Ct	no Ct
		3	29.12	no Ct	no Ct	no Ct			28.45	no Ct	no Ct
	3	1	28.82	no Ct	no Ct	no Ct			29.03	no Ct	no Ct
		2	29.03	no Ct	no Ct	no Ct			28.89	no Ct	no Ct
		3	28.63	no Ct	no Ct	no Ct			28	no Ct	no Ct
milk powder sample 6	1	1	28.88	36.41	33.96	36.48
		2	29.02	no Ct	34.14	36.53
		3	28.88	36.96	33.64	35.69
	2	1	28.22	33.34	33.99	36.2
		2	28.8	33.53	33.69	36.27
		3	28.27	33.99	33.73	35.78
	3	1	28.48	33.71	32.96	34.87
		2	28.31	no Ct	34.02	36.88
		3	28.33	34.2	34.16	36.63
milk powder sample 7	1	1	28.67	33.66	32.47	34.52
		2	28.82	33.72	32.1	34.08
		3	28.56	33.4	32.28	34.28
	2	1	28.97	34.89	33.97	36.18
		2	28.58	33.82	33.69	35.91
		3	28.5	35.53	35.01	37.21
	3	1	28.97	33.5	32.44	34.25
		2	28.69	32.6	32.6	34.83
		3	28.47	35.21	32.57	34.48
milk powder blank	1	1	28.78	no Ct	no Ct	no Ct
		2	28.39	no Ct	no Ct	no Ct
		3	28.74	no Ct	no Ct	no Ct
	2	1	28.81	no Ct	no Ct	no Ct
		2	29.03	no Ct	no Ct	no Ct
		3	28.26	no Ct	no Ct	no Ct
	3	1	28.59	no Ct	no Ct	no Ct
		2	29.01	no Ct	no Ct	no Ct
		3	28.29	no Ct	no Ct	no Ct
zero CTRL			28.58	no Ct	no Ct	no Ct
medium CTRL			29.6	no Ct	no Ct	no Ct
extraction CTRL			28.28	24.73	22.84	24.95
positive CTRL			27.63	30.24	28.01	29.86
NTC			28.44	no Ct	no Ct	no Ct

## Sheet: Ct item -sure fast
IMPLEMENTATION VERIFICATION
			Internal control	Listera spp.	L. monocytogenes
SAMPLE	extraction	RT-PCR replicate	VIC Ct value	ROX Ct value	Cy5 Ct value
environmental swab sample 1	1	1	28.21	30.55	28.4
		2	28.47	30.22	28.67
		3	28.17	30.51	28.63
	2	1	27.48	28.29	26.47
		2	27.29	28.65	27.05
		3	27.83	29.34	27.4
	3	1	28.2	29.56	27.93
		2	27.59	30.23	27.68
		3	27.89	29.91	27.87
environmental swab sample 2	1	1	29.03	34.56	31.54
		2	29.11	34.42	32.42
		3	29.16	34.22	32.26
	2	1	28.73	34.02	32.37
		2	29.16	34.17	32.34
		3	29.25	34.38	32.71
	3	1	29.65	33.98	32.82
		2	29.13	33.97	32.94
		3	29.01	34.02	32.66
environmental swab sample 3	1	1	27.42	27.93	25.79
		2	27.77	28.02	26.04
		3	27.04	28.02	25.81
	2	1	27.4	28.87	27.16
		2	27.14	28.49	26.95
		3	27.72	28.64	27.14
	3	1	26.99	27.84	26.1
		2	27.2	28.1	26.18
		3	27.06	28.04	26.03
environmental swab sample 4	1	1	28.73	32.23	30.23
		2	28.87	32.96	30.37
		3	28.76	32.26	30.43
	2	1	28.6	32.58	30.49
		2	28.76	32.41	30.27
		3	28.67	32.69	30.8
	3	1	28.85	33.52	31.22
		2	28.43	33.11	31.28
		3	29.16	33.69	31.19
environmental swab sample 5	1	1	27.65	28.23	26.02
		2	27.63	28.51	26.49
		3	27.18	28.09	26.15
	2	1	27.09	26.34	24.71
		2	26.67	26.58	24.65
		3	27.44	26.64	24.46
	3	1	26.65	26.11	24.4
		2	27.39	26.4	24.4
		3	26.66	26.49	24.63
environmental swab sample 6	1	1	27.65	28.59	26.75
		2	27.19	28.89	26.8
		3	27.54	28.67	26.78
	2	1	27.25	27.07	25.38
		2	27.06	27.49	25.63
		3	26.41	27.15	25.34
	3	1	27.41	26.44	24.65
		2	27	26.72	25.07
		3	27.27	26.66	25.07
environmental swab sample 7	1	1	27.17	25.54	23.39
		2	27.32	25.38	23.64
		3	28.11	25.55	23.55
	2	1	26.91	25.15	23.36
		2	26.87	25.36	23.26
		3	27.22	25.11	23.46
	3	1	27.14	24.92	23.38
		2	27.04	24.99	23.37
		3	28.22	24.93	23.06
environmental swab - blank	1	1	29.31	no Ct	no Ct
		2	29.21	no Ct	no Ct
		3	29.56	no Ct	no Ct
	2	1	29.05	no Ct	no Ct
		2	28.99	no Ct	no Ct
		3	29.17	no Ct	no Ct
	3	1	29.15	no Ct	no Ct
		2	29.11	no Ct	no Ct
		3	29.14	no Ct	no Ct
zero CTRL			29.48	no Ct	no Ct
medium CTRL			28.96	no Ct	no Ct
extraction CTRL			27.01	26.47	24.85
positive CTRL			28.34	30.21	27.89
NTC			28.95	no Ct	no Ct

## Sheet: Ct item - rapid
IMPLEMENTATION VERIFICATION
			Internal control	Listera spp.	L. monocytogenes
SAMPLE	extraction	RT-PCR replicate	VIC Ct value	ROX Ct value	Cy5 Ct value
environmental swab sample 1	1	1	26.78	29.48	28.81
		2	29.44	29.63	28.48
		3	27.43	29	29.09
	2	1	28.52	28.83	28.05
		2	28.37	28.86	28.34
		3	28.51	29.14	28.4
	3	1	28.89	29.27	28.61
		2	31.31	29.14	28.98
		3	26.66	29.32	28.82
environmental swab sample 2	1	1	30.3	30.88	29.96
		2	30.09	30.9	30.26
		3	30.12	30.96	30.32
	2	1	30.3	30.78	29.94
		2	30.12	30.68	30.4
		3	29.61	30.76	30.16
	3	1	29.88	30.64	30.01
		2	30.18	30.54	30.28
		3	30.04	30.98	30.44
environmental swab sample 3	1	1	32.09	28.15	27.46
		2	29.45	28.53	27.34
		3	30.64	28.32	27.91
	2	1	31.64	28.38	27.19
		2	30.72	28.55	27.72
		3	30.52	27.71	27.8
	3	1	30.59	28.33	27.39
		2	30.99	28.07	27.57
		3	30.28	28.29	27.62
environmental swab sample 4	1	1	30.26	29.26	28.31
		2	30.25	29.06	28.28
		3	30.14	28.98	28.77
	2	1	30.37	29.06	28.2
		2	30.17	28.7	28.27
		3	30.28	28.5	28.45
	3	1	30.41	28.88	28.2
		2	29.15	28.76	28.46
		3	29.96	29.5	28.55
environmental swab sample 5	1	1	32.23	28.44	27.2
		2	31.52	28.46	27.42
		3	30.89	28.29	27.61
	2	1	31.15	28.18	27.17
		2	30.97	28.11	27.32
		3	30.55	28.13	27.34
	3	1	31.83	27.88	27.06
		2	31.66	28.14	27.27
		3	30.98	28.09	27.3
environmental swab sample 6	1	1	31.09	28.43	27.49
		2	29.86	28.23	27.49
		3	30.67	28.45	27.81
	2	1	31.12	28.16	27.21
		2	29.65	28.09	27.19
		3	31.18	27.42	27.32
	3	1	31.45	27.98	27.34
		2	30.22	28.09	27.47
		3	30.52	28.49	27.49
environmental swab sample 7	1	1	30.5	28.24	27.37
		2	30.03	28.16	27.32
		3	30.96	28.41	27.81
	2	1	31.08	27.83	27.07
		2	30.14	28.15	27.09
		3	30.72	28.31	27.37
	3	1	30.45	28.03	27.28
		2	30.53	27.88	27.16
		3	32.22	28.05	27.43
environmental swab - blank	1	1	30.28	no Ct	no Ct
		2	30.1	no Ct	no Ct
		3	30.86	no Ct	no Ct
	2	1	30.71	no Ct	no Ct
		2	31.11	no Ct	no Ct
		3	30.8	no Ct	no Ct
	3	1	30.63	no Ct	no Ct
		2	30.54	no Ct	no Ct
		3	30.08	no Ct	no Ct
zero CTRL			29.8	no Ct	no Ct
medium CTRL			30.21	no Ct	no Ct
extraction CTRL			42.11	21.77	21.61
positive CTRL			29.13	29.47	28.12
NTC			29.81	no Ct	no Ct
